# Supplementary material for: New findings on the early life stages of five codlet species (Teleostei, Gadiformes, Bregmacerotidae) from the northwestern Pacific, including a putative undescribed Bregmaceros lineage
Source: Zookeys. 2026 Jul 10;1284:299–328. doi: 10.3897/zookeys.1284.191403 (PMC13379710; doi:10.3897/zookeys.1284.191403)
Supplement: XML Treatment for Bregmaceros [file zookeys.1284.191403-treatment1.xml]

<!DOCTYPE tp:taxon-treatment
  PUBLIC "-//TaxonX//DTD Taxonomic Treatment Publishing DTD v0 20100105//EN" "tax-treatment-NSO.dtd">
<tp:taxon-treatment xmlns:tp="http://www.plazi.org/taxpub"><tp:treatment-meta><kwd-group><label>Taxon classification</label><kwd>
                  <named-content content-type="kingdom">Animalia</named-content>
                </kwd><kwd>
                  <named-content content-type="order">Gadiformes</named-content>
                </kwd><kwd>
                  <named-content content-type="family">Bregmacerotidae</named-content>
                </kwd></kwd-group><mixed-citation publication-type="journal"><person-group><name><surname>Koo</surname><given-names>Seo-Yeon</given-names></name><name><surname>Myoung</surname><given-names>Se Hun</given-names></name><name><surname>Yoon</surname><given-names>Sang-Chul</given-names></name><name><surname>Lee</surname><given-names>Jung-Hoon</given-names></name><name><surname>Kim</surname><given-names>Jin-Koo</given-names></name></person-group><article-title>New findings on the early life stages of five codlet species (<tp:taxon-name><tp:taxon-name-part taxon-name-part-type="class" reg="Teleostei">Teleostei</tp:taxon-name-part></tp:taxon-name>, <tp:taxon-name><tp:taxon-name-part taxon-name-part-type="order" reg="Gadiformes">Gadiformes</tp:taxon-name-part></tp:taxon-name>, <tp:taxon-name><tp:taxon-name-part taxon-name-part-type="family" reg="Bregmacerotidae">Bregmacerotidae</tp:taxon-name-part></tp:taxon-name>) from the northwestern Pacific, including a putative undescribed <italic><tp:taxon-name><tp:taxon-name-part taxon-name-part-type="genus" reg="Bregmaceros">Bregmaceros</tp:taxon-name-part></tp:taxon-name></italic> lineage</article-title><source>Zookeys</source><day>10</day><month>07</month><year>2026</year><volume>1284</volume><fpage>299</fpage><lpage>328</lpage><pub-id pub-id-type="doi">10.3897/zookeys.1284.191403</pub-id></mixed-citation></tp:treatment-meta><tp:nomenclature><label>Genus</label><tp:taxon-name><object-id xmlns:xlink="http://www.w3.org/1999/xlink" content-type="arpha" xlink:type="simple">C1B8D7C0-2650-5997-9145-996B1866980A</object-id>
                        		<tp:taxon-name-part taxon-name-part-type="genus" reg="Bregmaceros">Bregmaceros</tp:taxon-name-part>
                        	</tp:taxon-name><tp:taxon-authority>Thompson, 1840</tp:taxon-authority></tp:nomenclature><tp:treatment-sec sec-type="Korean name"><title>Korean name.</title><p>Nal-gae-myeol-sok.</p></tp:treatment-sec><tp:treatment-sec sec-type="Type species"><title>Type species.</title><p><italic><tp:taxon-name><tp:taxon-name-part taxon-name-part-type="genus" reg="Bregmaceros">Bregmaceros</tp:taxon-name-part> <tp:taxon-name-part taxon-name-part-type="species" reg="mcclellandi">mcclellandi</tp:taxon-name-part></tp:taxon-name></italic> Thompson, 1840.</p></tp:treatment-sec><tp:treatment-sec sec-type="Description"><title>Description.</title><p>Body elongate, laterally compressed, tapering posteriorly; elongated first dorsal fin ray and pelvic fin ray; second dorsal fin and anal fin rays with concave mid region.</p></tp:treatment-sec></tp:taxon-treatment>
