# Supplementary material for: New findings on the early life stages of five codlet species (Teleostei, Gadiformes, Bregmacerotidae) from the northwestern Pacific, including a putative undescribed Bregmaceros lineage
Source: Zookeys. 2026 Jul 10;1284:299–328. doi: 10.3897/zookeys.1284.191403 (PMC13379710; doi:10.3897/zookeys.1284.191403)
Supplement: XML Treatment for Bregmaceros anchovia [file zookeys.1284.191403-treatment2.xml]

<!DOCTYPE tp:taxon-treatment
  PUBLIC "-//TaxonX//DTD Taxonomic Treatment Publishing DTD v0 20100105//EN" "tax-treatment-NSO.dtd">
<tp:taxon-treatment xmlns:tp="http://www.plazi.org/taxpub"><tp:treatment-meta><kwd-group><label>Taxon classification</label><kwd>
                  <named-content content-type="kingdom">Animalia</named-content>
                </kwd><kwd>
                  <named-content content-type="order">Gadiformes</named-content>
                </kwd><kwd>
                  <named-content content-type="family">Bregmacerotidae</named-content>
                </kwd></kwd-group><mixed-citation publication-type="journal"><person-group><name><surname>Koo</surname><given-names>Seo-Yeon</given-names></name><name><surname>Myoung</surname><given-names>Se Hun</given-names></name><name><surname>Yoon</surname><given-names>Sang-Chul</given-names></name><name><surname>Lee</surname><given-names>Jung-Hoon</given-names></name><name><surname>Kim</surname><given-names>Jin-Koo</given-names></name></person-group><article-title>New findings on the early life stages of five codlet species (<tp:taxon-name><tp:taxon-name-part taxon-name-part-type="class" reg="Teleostei">Teleostei</tp:taxon-name-part></tp:taxon-name>, <tp:taxon-name><tp:taxon-name-part taxon-name-part-type="order" reg="Gadiformes">Gadiformes</tp:taxon-name-part></tp:taxon-name>, <tp:taxon-name><tp:taxon-name-part taxon-name-part-type="family" reg="Bregmacerotidae">Bregmacerotidae</tp:taxon-name-part></tp:taxon-name>) from the northwestern Pacific, including a putative undescribed <italic><tp:taxon-name><tp:taxon-name-part taxon-name-part-type="genus" reg="Bregmaceros">Bregmaceros</tp:taxon-name-part></tp:taxon-name></italic> lineage</article-title><source>Zookeys</source><day>10</day><month>07</month><year>2026</year><volume>1284</volume><fpage>299</fpage><lpage>328</lpage><pub-id pub-id-type="doi">10.3897/zookeys.1284.191403</pub-id></mixed-citation></tp:treatment-meta><tp:nomenclature><tp:taxon-name><object-id xmlns:xlink="http://www.w3.org/1999/xlink" content-type="arpha" xlink:type="simple">3B060651-BC35-53DA-B1EC-066163BA4EE2</object-id>
                        		<tp:taxon-name-part taxon-name-part-type="genus" reg="Bregmaceros">Bregmaceros</tp:taxon-name-part> <tp:taxon-name-part taxon-name-part-type="species" reg="anchovia">anchovia</tp:taxon-name-part>
                        	</tp:taxon-name><tp:taxon-authority>Ho, Endo &amp; Lee, 2020</tp:taxon-authority></tp:nomenclature><tp:treatment-sec sec-type="Korean name"><title>Korean name.</title><p>Song-got-ip-nal-gae-myeol.</p></tp:treatment-sec><tp:treatment-sec sec-type="Description"><title>Description.</title><p><bold>Juvenile</bold> (16.18 mm <abbrev xmlns:xlink="http://www.w3.org/1999/xlink" xlink:title="standard length" xlink:type="simple">SL</abbrev>). (Fig. <xref ref-type="fig" rid="F4">4</xref>; Table <xref ref-type="table" rid="T4">4</xref>).</p><fig id="F4" position="float" orientation="portrait"><object-id xmlns:xlink="http://www.w3.org/1999/xlink" content-type="doi" xlink:type="simple">10.3897/zookeys.1284.191403.figure4</object-id><object-id xmlns:xlink="http://www.w3.org/1999/xlink" content-type="arpha" xlink:type="simple">18425981-FCE9-5A39-A2BE-F79F7D1D5431</object-id><label>Figure 4.</label><caption><p>Illustration of juvenile of <italic><tp:taxon-name><tp:taxon-name-part taxon-name-part-type="genus" reg="Bregmaceros">Bregmaceros</tp:taxon-name-part> <tp:taxon-name-part taxon-name-part-type="species" reg="anchovia">anchovia</tp:taxon-name-part></tp:taxon-name></italic>. Juvenile (<abbrev xmlns:xlink="http://www.w3.org/1999/xlink" content-type="institution" xlink:title="Ichthyoplankton Laboratory, Pukyong National University" xlink:type="simple">PKUI</abbrev> 1329, 16.18 mm <abbrev xmlns:xlink="http://www.w3.org/1999/xlink" xlink:title="standard length" xlink:type="simple">SL</abbrev>). Scale bar: 1.000 mm.</p></caption><graphic xmlns:xlink="http://www.w3.org/1999/xlink" xlink:href="zookeys-1284-299_article-191403__-g004.jpg" id="oo_1713020.jpg" position="float" orientation="portrait" xlink:type="simple"><uri content-type="original_file" xlink:type="simple">https://binary.pensoft.net/fig/1713020</uri></graphic></fig><table-wrap id="T4" position="float" orientation="portrait"><label>Table 4.</label><caption><p>Measurements and counts of juvenile of <italic><tp:taxon-name><tp:taxon-name-part taxon-name-part-type="genus" reg="Bregmaceros">Bregmaceros</tp:taxon-name-part> <tp:taxon-name-part taxon-name-part-type="species" reg="anchovia">anchovia</tp:taxon-name-part></tp:taxon-name></italic>.</p></caption><table><tbody><tr><th rowspan="1" colspan="1">
                        <bold>Species</bold>
                      </th><th rowspan="1" colspan="1">
                        <bold>
                          <italic>
                            <tp:taxon-name><tp:taxon-name-part taxon-name-part-type="genus" reg="Bregmaceros">Bregmaceros</tp:taxon-name-part> <tp:taxon-name-part taxon-name-part-type="species" reg="anchovia">anchovia</tp:taxon-name-part></tp:taxon-name>
                          </italic>
                        </bold>
                      </th></tr><tr><td rowspan="1" colspan="1">Stage</td><td rowspan="1" colspan="1">
                        <bold>Juvenile</bold>
                      </td></tr><tr><td rowspan="1" colspan="1">Number of specimens</td><td rowspan="1" colspan="1">1</td></tr><tr><td rowspan="1" colspan="2">
                        <bold>Measurements</bold>
                      </td></tr><tr><td rowspan="1" colspan="1">Total length (mm, <abbrev xmlns:xlink="http://www.w3.org/1999/xlink" xlink:title="total length" xlink:type="simple">TL</abbrev>)</td><td rowspan="1" colspan="1">18.07</td></tr><tr><td rowspan="1" colspan="1">Standard length (mm, <abbrev xmlns:xlink="http://www.w3.org/1999/xlink" xlink:title="standard length" xlink:type="simple">SL</abbrev>)</td><td rowspan="1" colspan="1">16.18</td></tr><tr><td rowspan="1" colspan="2">% in <abbrev xmlns:xlink="http://www.w3.org/1999/xlink" xlink:title="standard length" xlink:type="simple">SL</abbrev></td></tr><tr><td rowspan="1" colspan="1">Head length (mm, <abbrev xmlns:xlink="http://www.w3.org/1999/xlink" xlink:title="head length" xlink:type="simple">HL</abbrev>)</td><td rowspan="1" colspan="1">18.97</td></tr><tr><td rowspan="1" colspan="1">Pre-anal length (<abbrev xmlns:xlink="http://www.w3.org/1999/xlink" xlink:title="pre-anal length" xlink:type="simple">PaL</abbrev>)</td><td rowspan="1" colspan="1">41.01</td></tr><tr><td rowspan="1" colspan="1">Body depth (<abbrev xmlns:xlink="http://www.w3.org/1999/xlink" xlink:title="body depth" xlink:type="simple">BD</abbrev>)</td><td rowspan="1" colspan="1">13.92</td></tr><tr><td rowspan="1" colspan="1">Head depth (<abbrev xmlns:xlink="http://www.w3.org/1999/xlink" xlink:title="head depth" xlink:type="simple">HD</abbrev>)</td><td rowspan="1" colspan="1">13.35</td></tr><tr><td rowspan="1" colspan="1">Caudal peduncle depth (<abbrev xmlns:xlink="http://www.w3.org/1999/xlink" xlink:title="caudal peduncle depth" xlink:type="simple">CPD</abbrev>)</td><td rowspan="1" colspan="1">6.14</td></tr><tr><td rowspan="1" colspan="1">1<sup>st</sup> dorsal soft ray length (<abbrev xmlns:xlink="http://www.w3.org/1999/xlink" xlink:title="first dorsal soft ray length" xlink:type="simple">1DSR</abbrev>)</td><td rowspan="1" colspan="1">15.08</td></tr><tr><td rowspan="1" colspan="1">Interdorsal distance (<abbrev xmlns:xlink="http://www.w3.org/1999/xlink" xlink:title="interdorsal distance" xlink:type="simple">ID</abbrev>)</td><td rowspan="1" colspan="1">27.46</td></tr><tr><td rowspan="1" colspan="1">Longest pelvic fin ray length</td><td rowspan="1" colspan="1">37.31</td></tr><tr><td rowspan="1" colspan="2">% in <abbrev xmlns:xlink="http://www.w3.org/1999/xlink" xlink:title="head length" xlink:type="simple">HL</abbrev></td></tr><tr><td rowspan="1" colspan="1">Snout length (<abbrev xmlns:xlink="http://www.w3.org/1999/xlink" xlink:title="snout length" xlink:type="simple">SnL</abbrev>)</td><td rowspan="1" colspan="1">26.86</td></tr><tr><td rowspan="1" colspan="1">Eye diameter</td><td rowspan="1" colspan="1">21.71</td></tr><tr><td rowspan="1" colspan="2">
                        <bold>Counts</bold>
                      </td></tr><tr><td rowspan="1" colspan="1">Dorsal-fin rays</td><td rowspan="1" colspan="1">1–47</td></tr><tr><td rowspan="1" colspan="1">Anal-fin rays</td><td rowspan="1" colspan="1">50</td></tr><tr><td rowspan="1" colspan="1">Pectoral-fin rays</td><td rowspan="1" colspan="1">17</td></tr><tr><td rowspan="1" colspan="1">Pelvic-fin rays</td><td rowspan="1" colspan="1">6</td></tr><tr><td rowspan="1" colspan="1">Caudal-fin rays</td><td rowspan="1" colspan="1">21+10</td></tr></tbody></table></table-wrap><p>Body long, slightly compressed, tapering posteriorly. Anus anterior to mid-body. Snout slightly inclined upwards. Upper jaw projecting beyond lower; snout pointed in dorsal view (Fig. <xref ref-type="fig" rid="F5">5</xref>). Maxilla extending beyond center of pupil but not reaching posterior margin. All fin rays fully formed. First dorsal fin ray on the occipital region elongating further. Pectoral fin originating just posterior to operculum; located slightly above the mid-body depth. Pelvic fin elongating with growth. Longest ray extending well beyond anal fin origin. Anal fin origin immediately posterior to anus; second dorsal fin origin posterior to vertical through anal fin origin. Anterior and posterior rays of second dorsal and anal fins longer than middle rays, forming distinct concave profile. Caudal fin rays clearly divided into branched and unbranched rays. Melanophores densely distributed on head, consisting of stellate, dot-like, branch-shaped. A single large embedded melanophore present at anterior region of abdominal cavity. Small dot-shaped melanophores forming a single row from nape to end of second dorsal fin; becoming larger and stellated in shape from second dorsal fin origin. Stellate melanophores forming a single row on ventral side of trunk; terminating around the middle of anal fin. Dot-like melanophores sporadic on caudal peduncle. Melanophores present on anterior second dorsal fin rays.</p><fig id="F5" position="float" orientation="portrait"><object-id xmlns:xlink="http://www.w3.org/1999/xlink" content-type="doi" xlink:type="simple">10.3897/zookeys.1284.191403.figure5</object-id><object-id xmlns:xlink="http://www.w3.org/1999/xlink" content-type="arpha" xlink:type="simple">0D031C9B-A532-5864-8298-BE4B131ADF63</object-id><label>Figure 5.</label><caption><p>Illustration showing dorsal view of head. <bold>A</bold>. <italic><tp:taxon-name><tp:taxon-name-part taxon-name-part-type="genus" reg="Bregmaceros">Bregmaceros</tp:taxon-name-part> <tp:taxon-name-part taxon-name-part-type="species" reg="anchovia">anchovia</tp:taxon-name-part></tp:taxon-name></italic>; <bold>B</bold>. <italic><tp:taxon-name><tp:taxon-name-part taxon-name-part-type="genus" reg="Bregmaceros">Bregmaceros</tp:taxon-name-part> <tp:taxon-name-part taxon-name-part-type="species" reg="nectabanus">nectabanus</tp:taxon-name-part></tp:taxon-name></italic>. Scale bars: 1.000 mm.</p></caption><graphic xmlns:xlink="http://www.w3.org/1999/xlink" xlink:href="zookeys-1284-299_article-191403__-g005.jpg" id="oo_1713021.jpg" position="float" orientation="portrait" xlink:type="simple"><uri content-type="original_file" xlink:type="simple">https://binary.pensoft.net/fig/1713021</uri></graphic></fig></tp:treatment-sec><tp:treatment-sec sec-type="Diagnostic characters"><title>Diagnostic characters.</title><p>Single rows of melanophores present along both dorsal and ventral sides of trunk. Pointed snout.</p></tp:treatment-sec><tp:treatment-sec sec-type="Remarks"><title>Remarks.</title><p>Although the larval specimen of <italic><tp:taxon-name><tp:taxon-name-part taxon-name-part-type="genus" reg="Bregmaceros">B.</tp:taxon-name-part> <tp:taxon-name-part taxon-name-part-type="species" reg="anchovia">anchovia</tp:taxon-name-part></tp:taxon-name></italic> examined in the present study was collected prior to the publication of the first adult record from Korea by <xref ref-type="bibr" rid="B24">Koo and Kim (2026)</xref>, its identification was completed later following comparative morphological and molecular analyses. Therefore, the present study represents the first larval record of <italic><tp:taxon-name><tp:taxon-name-part taxon-name-part-type="genus" reg="Bregmaceros">B.</tp:taxon-name-part> <tp:taxon-name-part taxon-name-part-type="species" reg="anchovia">anchovia</tp:taxon-name-part></tp:taxon-name></italic> from Korean waters. The occurrence of larval <italic><tp:taxon-name><tp:taxon-name-part taxon-name-part-type="genus" reg="Bregmaceros">B.</tp:taxon-name-part> <tp:taxon-name-part taxon-name-part-type="species" reg="anchovia">anchovia</tp:taxon-name-part></tp:taxon-name></italic> around Jeju-do Island suggests that the northwestern Pacific Ocean may serve as a potential spawning and nursery ground for the species.</p></tp:treatment-sec><ref-list><ref id="B24"><mixed-citation xmlns:xlink="http://www.w3.org/1999/xlink" xlink:type="simple">Koo SY, Kim JK (2026) First record of <italic><tp:taxon-name><tp:taxon-name-part taxon-name-part-type="genus">Bregmaceros</tp:taxon-name-part> <tp:taxon-name-part taxon-name-part-type="species">anchovia</tp:taxon-name-part></tp:taxon-name></italic> (<tp:taxon-name><tp:taxon-name-part taxon-name-part-type="family">Bregmacerotidae</tp:taxon-name-part></tp:taxon-name>, <tp:taxon-name><tp:taxon-name-part taxon-name-part-type="order">Gadiformes</tp:taxon-name-part></tp:taxon-name>) collected from the sea of Jeju-do Island, Korea. Korean Journal of Fisheries and Aquatic Sciences 59: 75–81.</mixed-citation></ref></ref-list></tp:taxon-treatment>
