# Supplementary material for: New findings on the early life stages of five codlet species (Teleostei, Gadiformes, Bregmacerotidae) from the northwestern Pacific, including a putative undescribed Bregmaceros lineage
Source: Zookeys. 2026 Jul 10;1284:299–328. doi: 10.3897/zookeys.1284.191403 (PMC13379710; doi:10.3897/zookeys.1284.191403)
Supplement: XML Treatment for Bregmaceros japonicus [file zookeys.1284.191403-treatment3.xml]

<!DOCTYPE tp:taxon-treatment
  PUBLIC "-//TaxonX//DTD Taxonomic Treatment Publishing DTD v0 20100105//EN" "tax-treatment-NSO.dtd">
<tp:taxon-treatment xmlns:tp="http://www.plazi.org/taxpub"><tp:treatment-meta><kwd-group><label>Taxon classification</label><kwd>
                  <named-content content-type="kingdom">Animalia</named-content>
                </kwd><kwd>
                  <named-content content-type="order">Gadiformes</named-content>
                </kwd><kwd>
                  <named-content content-type="family">Bregmacerotidae</named-content>
                </kwd></kwd-group><mixed-citation publication-type="journal"><person-group><name><surname>Koo</surname><given-names>Seo-Yeon</given-names></name><name><surname>Myoung</surname><given-names>Se Hun</given-names></name><name><surname>Yoon</surname><given-names>Sang-Chul</given-names></name><name><surname>Lee</surname><given-names>Jung-Hoon</given-names></name><name><surname>Kim</surname><given-names>Jin-Koo</given-names></name></person-group><article-title>New findings on the early life stages of five codlet species (<tp:taxon-name><tp:taxon-name-part taxon-name-part-type="class" reg="Teleostei">Teleostei</tp:taxon-name-part></tp:taxon-name>, <tp:taxon-name><tp:taxon-name-part taxon-name-part-type="order" reg="Gadiformes">Gadiformes</tp:taxon-name-part></tp:taxon-name>, <tp:taxon-name><tp:taxon-name-part taxon-name-part-type="family" reg="Bregmacerotidae">Bregmacerotidae</tp:taxon-name-part></tp:taxon-name>) from the northwestern Pacific, including a putative undescribed <italic><tp:taxon-name><tp:taxon-name-part taxon-name-part-type="genus" reg="Bregmaceros">Bregmaceros</tp:taxon-name-part></tp:taxon-name></italic> lineage</article-title><source>Zookeys</source><day>10</day><month>07</month><year>2026</year><volume>1284</volume><fpage>299</fpage><lpage>328</lpage><pub-id pub-id-type="doi">10.3897/zookeys.1284.191403</pub-id></mixed-citation></tp:treatment-meta><tp:nomenclature><tp:taxon-name><object-id xmlns:xlink="http://www.w3.org/1999/xlink" content-type="arpha" xlink:type="simple">FBBF11E0-E9EE-5854-9BAC-3FB62563DD6F</object-id>
                        		<tp:taxon-name-part taxon-name-part-type="genus" reg="Bregmaceros">Bregmaceros</tp:taxon-name-part> <tp:taxon-name-part taxon-name-part-type="species" reg="japonicus">japonicus</tp:taxon-name-part>
                        	</tp:taxon-name><tp:taxon-authority>Tanaka, 1908</tp:taxon-authority></tp:nomenclature><tp:treatment-sec sec-type="Korean name"><title>Korean name.</title><p>Nal-gae-myeol.</p></tp:treatment-sec><tp:treatment-sec sec-type="Description"><title>Description.</title><p><bold>Postflexion larva</bold> (9.06 mm <abbrev xmlns:xlink="http://www.w3.org/1999/xlink" xlink:title="standard length" xlink:type="simple">SL</abbrev>). (Fig. <xref ref-type="fig" rid="F6">6A</xref>; Table <xref ref-type="table" rid="T5">5</xref>).</p><fig id="F6" position="float" orientation="portrait"><object-id xmlns:xlink="http://www.w3.org/1999/xlink" content-type="doi" xlink:type="simple">10.3897/zookeys.1284.191403.figure6</object-id><object-id xmlns:xlink="http://www.w3.org/1999/xlink" content-type="arpha" xlink:type="simple">C4D1FAEC-7D0B-532B-AF7C-67F71394D296</object-id><label>Figure 6.</label><caption><p>Illustrations of morphological development of <italic><tp:taxon-name><tp:taxon-name-part taxon-name-part-type="genus" reg="Bregmaceros">Bregmaceros</tp:taxon-name-part> <tp:taxon-name-part taxon-name-part-type="species" reg="japonicus">japonicus</tp:taxon-name-part></tp:taxon-name></italic>. <bold>A</bold>. Postflexion larva (<abbrev xmlns:xlink="http://www.w3.org/1999/xlink" content-type="institution" xlink:title="Ichthyoplankton Laboratory, Pukyong National University" xlink:type="simple">PKUI</abbrev> 1297, 9.06 mm <abbrev xmlns:xlink="http://www.w3.org/1999/xlink" xlink:title="standard length" xlink:type="simple">SL</abbrev>); <bold>B</bold>. Juvenile (<abbrev xmlns:xlink="http://www.w3.org/1999/xlink" content-type="institution" xlink:title="Ichthyoplankton Laboratory, Pukyong National University" xlink:type="simple">PKUI</abbrev> 1298, 10.85 mm <abbrev xmlns:xlink="http://www.w3.org/1999/xlink" xlink:title="standard length" xlink:type="simple">SL</abbrev>). Scale bars: 1.000 mm.</p></caption><graphic xmlns:xlink="http://www.w3.org/1999/xlink" xlink:href="zookeys-1284-299_article-191403__-g006.jpg" id="oo_1713022.jpg" position="float" orientation="portrait" xlink:type="simple"><uri content-type="original_file" xlink:type="simple">https://binary.pensoft.net/fig/1713022</uri></graphic></fig><table-wrap id="T5" position="float" orientation="portrait"><label>Table 5.</label><caption><p>Measurements and counts of larva and juvenile of <italic><tp:taxon-name><tp:taxon-name-part taxon-name-part-type="genus" reg="Bregmaceros">Bregmaceros</tp:taxon-name-part> <tp:taxon-name-part taxon-name-part-type="species" reg="japonicus">japonicus</tp:taxon-name-part></tp:taxon-name></italic>.</p></caption><table><tbody><tr><th rowspan="1" colspan="1">
                        <bold>Species</bold>
                      </th><th rowspan="1" colspan="2">
                        <bold>
                          <italic>
                            <tp:taxon-name><tp:taxon-name-part taxon-name-part-type="genus" reg="Bregmaceros">Bregmaceros</tp:taxon-name-part> <tp:taxon-name-part taxon-name-part-type="species" reg="japonicus">japonicus</tp:taxon-name-part></tp:taxon-name>
                          </italic>
                        </bold>
                      </th></tr><tr><td rowspan="1" colspan="1">Stage</td><td rowspan="1" colspan="1">
                        <bold>Postflexion</bold>
                      </td><td rowspan="1" colspan="1">
                        <bold>Juvenile</bold>
                      </td></tr><tr><td rowspan="1" colspan="1">Number of specimens</td><td rowspan="1" colspan="1">1</td><td rowspan="1" colspan="1">1</td></tr><tr><td rowspan="1" colspan="3">
                        <bold>Measurements</bold>
                      </td></tr><tr><td rowspan="1" colspan="1">Total length (mm, <abbrev xmlns:xlink="http://www.w3.org/1999/xlink" xlink:title="total length" xlink:type="simple">TL</abbrev>)</td><td rowspan="1" colspan="1">9.53</td><td rowspan="1" colspan="1">12.14</td></tr><tr><td rowspan="1" colspan="1">Standard length (mm, <abbrev xmlns:xlink="http://www.w3.org/1999/xlink" xlink:title="standard length" xlink:type="simple">SL</abbrev>)</td><td rowspan="1" colspan="1">9.06</td><td rowspan="1" colspan="1">10.86</td></tr><tr><td rowspan="1" colspan="3">% in <abbrev xmlns:xlink="http://www.w3.org/1999/xlink" xlink:title="standard length" xlink:type="simple">SL</abbrev></td></tr><tr><td rowspan="1" colspan="1">Head length (mm, <abbrev xmlns:xlink="http://www.w3.org/1999/xlink" xlink:title="head length" xlink:type="simple">HL</abbrev>)</td><td rowspan="1" colspan="1">27.71</td><td rowspan="1" colspan="1">23.56</td></tr><tr><td rowspan="1" colspan="1">Pre-anal length (<abbrev xmlns:xlink="http://www.w3.org/1999/xlink" xlink:title="pre-anal length" xlink:type="simple">PaL</abbrev>)</td><td rowspan="1" colspan="1">45.31</td><td rowspan="1" colspan="1">43.23</td></tr><tr><td rowspan="1" colspan="1">Body depth (<abbrev xmlns:xlink="http://www.w3.org/1999/xlink" xlink:title="body depth" xlink:type="simple">BD</abbrev>)</td><td rowspan="1" colspan="1">22.22</td><td rowspan="1" colspan="1">20.39</td></tr><tr><td rowspan="1" colspan="1">Head depth (<abbrev xmlns:xlink="http://www.w3.org/1999/xlink" xlink:title="head depth" xlink:type="simple">HD</abbrev>)</td><td rowspan="1" colspan="1">27.71</td><td rowspan="1" colspan="1">23.56</td></tr><tr><td rowspan="1" colspan="1">Caudal peduncle depth (<abbrev xmlns:xlink="http://www.w3.org/1999/xlink" xlink:title="caudal peduncle depth" xlink:type="simple">CPD</abbrev>)</td><td rowspan="1" colspan="1">6.80</td><td rowspan="1" colspan="1">7.19</td></tr><tr><td rowspan="1" colspan="1">1<sup>st</sup> dorsal soft ray length (<abbrev xmlns:xlink="http://www.w3.org/1999/xlink" xlink:title="first dorsal soft ray length" xlink:type="simple">1DSR</abbrev>)</td><td rowspan="1" colspan="1">14.26</td><td rowspan="1" colspan="1">13.89</td></tr><tr><td rowspan="1" colspan="1">Interdorsal distance (<abbrev xmlns:xlink="http://www.w3.org/1999/xlink" xlink:title="interdorsal distance" xlink:type="simple">ID</abbrev>)</td><td rowspan="1" colspan="1">27.81</td><td rowspan="1" colspan="1">23.97</td></tr><tr><td rowspan="1" colspan="1">Longest pelvic fin ray length</td><td rowspan="1" colspan="1">33.55</td><td rowspan="1" colspan="1">42.78</td></tr><tr><td rowspan="1" colspan="3">% in <abbrev xmlns:xlink="http://www.w3.org/1999/xlink" xlink:title="head length" xlink:type="simple">HL</abbrev></td></tr><tr><td rowspan="1" colspan="1">Snout length (<abbrev xmlns:xlink="http://www.w3.org/1999/xlink" xlink:title="snout length" xlink:type="simple">SnL</abbrev>)</td><td rowspan="1" colspan="1">24.54</td><td rowspan="1" colspan="1">30.53</td></tr><tr><td rowspan="1" colspan="1">Eye diameter</td><td rowspan="1" colspan="1">21.63</td><td rowspan="1" colspan="1">20.41</td></tr><tr><td rowspan="1" colspan="3">
                        <bold>Counts</bold>
                      </td></tr><tr><td rowspan="1" colspan="1">Dorsal-fin rays</td><td rowspan="1" colspan="1">43</td><td rowspan="1" colspan="1">55</td></tr><tr><td rowspan="1" colspan="1">Anal-fin rays</td><td rowspan="1" colspan="1">50</td><td rowspan="1" colspan="1">57</td></tr><tr><td rowspan="1" colspan="1">Pectoral-fin rays</td><td rowspan="1" colspan="1">19</td><td rowspan="1" colspan="1">17</td></tr><tr><td rowspan="1" colspan="1">Pelvic-fin rays</td><td rowspan="1" colspan="1">6</td><td rowspan="1" colspan="1">6</td></tr><tr><td rowspan="1" colspan="1">Caudal-fin rays</td><td rowspan="1" colspan="1">28</td><td rowspan="1" colspan="1">20+10</td></tr></tbody></table></table-wrap><p>Body elongate, laterally compressed, tapering posteriorly. Head depth exceeded body depth. Anus anterior to mid-body. Maxilla extending beyond center of pupil. First dorsal fin ray on the occipital region elongating further. Pelvic fin originating just posterior to lower jaw; longest ray extending beyond anal fin origin. Anal and second dorsal fins origin posterior to anus; anal fin origin slightly anterior to vertical through second dorsal fin origin. Anterior and posterior rays of second dorsal and anal fins elongate, with concave mid-region. Branch-shaped melanophores dense on head, jaws, snout, opercle, supraorbital region, and pectoral fin. Stellate melanophores scattered on the abdominal cavity, nape, and lateral trunk. Second dorsal and anal fin rays densely pigmented; melanophores clustered around caudal fin base.</p><p><bold>Juvenile</bold> (10.86 mm <abbrev xmlns:xlink="http://www.w3.org/1999/xlink" xlink:title="standard length" xlink:type="simple">SL</abbrev>). (Fig. <xref ref-type="fig" rid="F6">6B</xref>; Table <xref ref-type="table" rid="T5">5</xref>).</p><p>Body long, slightly compressed, tapering posteriorly. Head depth exceeded the body depth. Anus anterior to mid-body. Maxilla extending beyond center of pupil but not reaching posterior margin. First dorsal fin ray on the occipital region elongating with growth. All fin rays fully formed. Pelvic fin elongating with growth. Longest ray extending well beyond anal fin base. Anal fin origin immediately posterior to anus; second dorsal fin origin posterior to vertical through it. Anterior and posterior rays of second dorsal and anal fins markedly longer than middle rays; forming distinct concave profile. Branch-shaped melanophores clustered on head, snout, jaws, preopercle. Pectoral fin base and rays densely pigmented. Stellate melanophores scattered on abdominal cavity, nape, and lateral trunk; the size of melanophores becoming smaller with growth. Scattered melanophores on second dorsal and anal fin rays, densest at posterior region. Caudal fin base heavily pigmented but not on rays.</p></tp:treatment-sec><tp:treatment-sec sec-type="Diagnostic characters"><title>Diagnostic characters.</title><p>Large melanophores distributed over entire body; melanophores densely clustered at bases of second dorsal, anal, and caudal fins.</p></tp:treatment-sec></tp:taxon-treatment>
