# Supplementary material for: New findings on the early life stages of five codlet species (Teleostei, Gadiformes, Bregmacerotidae) from the northwestern Pacific, including a putative undescribed Bregmaceros lineage
Source: Zookeys. 2026 Jul 10;1284:299–328. doi: 10.3897/zookeys.1284.191403 (PMC13379710; doi:10.3897/zookeys.1284.191403)
Supplement: XML Treatment for Bregmaceros nectabanus [file zookeys.1284.191403-treatment4.xml]

<!DOCTYPE tp:taxon-treatment
  PUBLIC "-//TaxonX//DTD Taxonomic Treatment Publishing DTD v0 20100105//EN" "tax-treatment-NSO.dtd">
<tp:taxon-treatment xmlns:tp="http://www.plazi.org/taxpub"><tp:treatment-meta><kwd-group><label>Taxon classification</label><kwd>
                  <named-content content-type="kingdom">Animalia</named-content>
                </kwd><kwd>
                  <named-content content-type="order">Gadiformes</named-content>
                </kwd><kwd>
                  <named-content content-type="family">Bregmacerotidae</named-content>
                </kwd></kwd-group><mixed-citation publication-type="journal"><person-group><name><surname>Koo</surname><given-names>Seo-Yeon</given-names></name><name><surname>Myoung</surname><given-names>Se Hun</given-names></name><name><surname>Yoon</surname><given-names>Sang-Chul</given-names></name><name><surname>Lee</surname><given-names>Jung-Hoon</given-names></name><name><surname>Kim</surname><given-names>Jin-Koo</given-names></name></person-group><article-title>New findings on the early life stages of five codlet species (<tp:taxon-name><tp:taxon-name-part taxon-name-part-type="class" reg="Teleostei">Teleostei</tp:taxon-name-part></tp:taxon-name>, <tp:taxon-name><tp:taxon-name-part taxon-name-part-type="order" reg="Gadiformes">Gadiformes</tp:taxon-name-part></tp:taxon-name>, <tp:taxon-name><tp:taxon-name-part taxon-name-part-type="family" reg="Bregmacerotidae">Bregmacerotidae</tp:taxon-name-part></tp:taxon-name>) from the northwestern Pacific, including a putative undescribed <italic><tp:taxon-name><tp:taxon-name-part taxon-name-part-type="genus" reg="Bregmaceros">Bregmaceros</tp:taxon-name-part></tp:taxon-name></italic> lineage</article-title><source>Zookeys</source><day>10</day><month>07</month><year>2026</year><volume>1284</volume><fpage>299</fpage><lpage>328</lpage><pub-id pub-id-type="doi">10.3897/zookeys.1284.191403</pub-id></mixed-citation></tp:treatment-meta><tp:nomenclature><tp:taxon-name><object-id xmlns:xlink="http://www.w3.org/1999/xlink" content-type="arpha" xlink:type="simple">4DAF75BD-6DDD-5F4E-870E-4002CDD46EFC</object-id>
                        		<tp:taxon-name-part taxon-name-part-type="genus" reg="Bregmaceros">Bregmaceros</tp:taxon-name-part> <tp:taxon-name-part taxon-name-part-type="species" reg="nectabanus">nectabanus</tp:taxon-name-part>
                        	</tp:taxon-name><tp:taxon-authority>Whitley, 1941</tp:taxon-authority></tp:nomenclature><tp:treatment-sec sec-type="Korean name"><title>Korean name.</title><p>Tae-pyong-yang-nal-gae-myeol.</p></tp:treatment-sec><tp:treatment-sec sec-type="Description"><title>Description.</title><p><bold>Preflexion larvae</bold> (2.81–4.03 mm <abbrev xmlns:xlink="http://www.w3.org/1999/xlink" xlink:title="notochord length" xlink:type="simple">NL</abbrev>). (Fig. <xref ref-type="fig" rid="F7">7A</xref>; Table <xref ref-type="table" rid="T6">6</xref>).</p><fig id="F7" position="float" orientation="portrait"><object-id xmlns:xlink="http://www.w3.org/1999/xlink" content-type="doi" xlink:type="simple">10.3897/zookeys.1284.191403.figure7</object-id><object-id xmlns:xlink="http://www.w3.org/1999/xlink" content-type="arpha" xlink:type="simple">B46ACB4D-46B3-5B89-8106-DDEE81111D7C</object-id><label>Figure 7.</label><caption><p>Illustrations of morphological development of <italic><tp:taxon-name><tp:taxon-name-part taxon-name-part-type="genus" reg="Bregmaceros">Bregmaceros</tp:taxon-name-part> <tp:taxon-name-part taxon-name-part-type="species" reg="nectabanus">nectabanus</tp:taxon-name-part></tp:taxon-name></italic>. <bold>A</bold>. Preflexion larva (<abbrev xmlns:xlink="http://www.w3.org/1999/xlink" content-type="institution" xlink:title="Ichthyoplankton Laboratory, Pukyong National University" xlink:type="simple">PKUI</abbrev> 1300, 3.66 mm <abbrev xmlns:xlink="http://www.w3.org/1999/xlink" xlink:title="notochord length" xlink:type="simple">NL</abbrev>); <bold>B</bold>. Flexion larva (<abbrev xmlns:xlink="http://www.w3.org/1999/xlink" content-type="institution" xlink:title="Ichthyoplankton Laboratory, Pukyong National University" xlink:type="simple">PKUI</abbrev> 1303, 5.01 mm <abbrev xmlns:xlink="http://www.w3.org/1999/xlink" xlink:title="standard length" xlink:type="simple">SL</abbrev>); <bold>C</bold>. Postflexion larva (<abbrev xmlns:xlink="http://www.w3.org/1999/xlink" content-type="institution" xlink:title="Ichthyoplankton Laboratory, Pukyong National University" xlink:type="simple">PKUI</abbrev> 1316, 7.33 mm <abbrev xmlns:xlink="http://www.w3.org/1999/xlink" xlink:title="standard length" xlink:type="simple">SL</abbrev>); <bold>D</bold>. Postflexion larva (<abbrev xmlns:xlink="http://www.w3.org/1999/xlink" content-type="institution" xlink:title="Ichthyoplankton Laboratory, Pukyong National University" xlink:type="simple">PKUI</abbrev> 1306, 10.49 mm <abbrev xmlns:xlink="http://www.w3.org/1999/xlink" xlink:title="standard length" xlink:type="simple">SL</abbrev>); <bold>E</bold>. Juvenile (<abbrev xmlns:xlink="http://www.w3.org/1999/xlink" content-type="institution" xlink:title="Ichthyoplankton Laboratory, Pukyong National University" xlink:type="simple">PKUI</abbrev> 1299, 11.25 mm <abbrev xmlns:xlink="http://www.w3.org/1999/xlink" xlink:title="standard length" xlink:type="simple">SL</abbrev>); <bold>F</bold>. Juvenile (<abbrev xmlns:xlink="http://www.w3.org/1999/xlink" content-type="institution" xlink:title="Ichthyoplankton Laboratory, Pukyong National University" xlink:type="simple">PKUI</abbrev> 1312, 17.62 mm <abbrev xmlns:xlink="http://www.w3.org/1999/xlink" xlink:title="standard length" xlink:type="simple">SL</abbrev>). Scale bars: 1.000 mm.</p></caption><graphic xmlns:xlink="http://www.w3.org/1999/xlink" xlink:href="zookeys-1284-299_article-191403__-g007.jpg" id="oo_1713023.jpg" position="float" orientation="portrait" xlink:type="simple"><uri content-type="original_file" xlink:type="simple">https://binary.pensoft.net/fig/1713023</uri></graphic></fig><table-wrap id="T6" position="float" orientation="portrait"><label>Table 6.</label><caption><p>Measurements and counts of larvae and juveniles of <italic><tp:taxon-name><tp:taxon-name-part taxon-name-part-type="genus" reg="Bregmaceros">Bregmaceros</tp:taxon-name-part> <tp:taxon-name-part taxon-name-part-type="species" reg="nectabanus">nectabanus</tp:taxon-name-part></tp:taxon-name></italic>.</p></caption><table><tbody><tr><th rowspan="1" colspan="1">
                        <bold>Species</bold>
                      </th><th rowspan="1" colspan="4">
                        <bold>
                          <italic>
                            <tp:taxon-name><tp:taxon-name-part taxon-name-part-type="genus" reg="Bregmaceros">Bregmaceros</tp:taxon-name-part> <tp:taxon-name-part taxon-name-part-type="species" reg="nectabanus">nectabanus</tp:taxon-name-part></tp:taxon-name>
                          </italic>
                        </bold>
                      </th></tr><tr><td rowspan="1" colspan="1">Stage</td><td rowspan="1" colspan="1">
                        <bold>Preflexion</bold>
                      </td><td rowspan="1" colspan="1">
                        <bold>Flexion</bold>
                      </td><td rowspan="1" colspan="1">
                        <bold>Postflexion</bold>
                      </td><td rowspan="1" colspan="1">
                        <bold>Juvenile</bold>
                      </td></tr><tr><td rowspan="1" colspan="1">Number of specimens</td><td rowspan="1" colspan="1">7</td><td rowspan="1" colspan="1">4</td><td rowspan="1" colspan="1">5</td><td rowspan="1" colspan="1">8</td></tr><tr><td rowspan="1" colspan="5">
                        <bold>Measurements</bold>
                      </td></tr><tr><td rowspan="1" colspan="1">Total length (mm, <abbrev xmlns:xlink="http://www.w3.org/1999/xlink" xlink:title="total length" xlink:type="simple">TL</abbrev>)</td><td rowspan="1" colspan="1">2.82–4.29 (3.74)</td><td rowspan="1" colspan="1">4.50–5.34 (4.93)</td><td rowspan="1" colspan="1">6.88–11.28 (8.80)</td><td rowspan="1" colspan="1">11.00–35.94 (20.83)</td></tr><tr><td rowspan="1" colspan="1">Standard length (mm, <abbrev xmlns:xlink="http://www.w3.org/1999/xlink" xlink:title="standard length" xlink:type="simple">SL</abbrev>)</td><td rowspan="1" colspan="1">2.81–4.03 (3.61)</td><td rowspan="1" colspan="1">4.36–5.04 (4.74)</td><td rowspan="1" colspan="1">6.69–10.49 (8.33)</td><td rowspan="1" colspan="1">10.23–31.52 (18.87)</td></tr><tr><td rowspan="1" colspan="5">% in <abbrev xmlns:xlink="http://www.w3.org/1999/xlink" xlink:title="standard length" xlink:type="simple">SL</abbrev></td></tr><tr><td rowspan="1" colspan="1">Head length (mm, <abbrev xmlns:xlink="http://www.w3.org/1999/xlink" xlink:title="head length" xlink:type="simple">HL</abbrev>)</td><td rowspan="1" colspan="1">21.79–27.20 (24.42)</td><td rowspan="1" colspan="1">19.90–25.19 (23.10)</td><td rowspan="1" colspan="1">17.97–20.49 (18.85)</td><td rowspan="1" colspan="1">16.26–19.38 (17.61)</td></tr><tr><td rowspan="1" colspan="1">Pre-anal length (<abbrev xmlns:xlink="http://www.w3.org/1999/xlink" xlink:title="pre-anal length" xlink:type="simple">PaL</abbrev>)</td><td rowspan="1" colspan="1">42.92–48.56 (45.80)</td><td rowspan="1" colspan="1">39.23–45.74 (43.26)</td><td rowspan="1" colspan="1">36.91–40.24 (39.37)</td><td rowspan="1" colspan="1">37.81–39.46 (38.76)</td></tr><tr><td rowspan="1" colspan="1">Body depth (<abbrev xmlns:xlink="http://www.w3.org/1999/xlink" xlink:title="body depth" xlink:type="simple">BD</abbrev>)</td><td rowspan="1" colspan="1">25.74–31.64 (28.36)</td><td rowspan="1" colspan="1">21.74–28.12 (24.94)</td><td rowspan="1" colspan="1">12.30–20.13 (17.29)</td><td rowspan="1" colspan="1">14.15–17.65 (15.52)</td></tr><tr><td rowspan="1" colspan="1">Head depth (<abbrev xmlns:xlink="http://www.w3.org/1999/xlink" xlink:title="head depth" xlink:type="simple">HD</abbrev>)</td><td rowspan="1" colspan="1">24.85–31.86 (27.29)</td><td rowspan="1" colspan="1">19.98–26.87 (23.44)</td><td rowspan="1" colspan="1">16.41–19.64 (17.80)</td><td rowspan="1" colspan="1">12.86–16.01 (14.15)</td></tr><tr><td rowspan="1" colspan="1">Caudal peduncle depth (<abbrev xmlns:xlink="http://www.w3.org/1999/xlink" xlink:title="caudal peduncle depth" xlink:type="simple">CPD</abbrev>)</td><td rowspan="1" colspan="1">0</td><td rowspan="1" colspan="1">0–6.19 (2.93)</td><td rowspan="1" colspan="1">4.48–6.49 (5.53)</td><td rowspan="1" colspan="1">5.07–6.19 (5.74)</td></tr><tr><td rowspan="1" colspan="1">1<sup>st</sup> dorsal soft ray length (<abbrev xmlns:xlink="http://www.w3.org/1999/xlink" xlink:title="first dorsal soft ray length" xlink:type="simple">1DSR</abbrev>)</td><td rowspan="1" colspan="1">0</td><td rowspan="1" colspan="1">1.71–9.16 (6.02)</td><td rowspan="1" colspan="1">3.86–7.19 (5.61)</td><td rowspan="1" colspan="1">6.88–21.21 (15.37)</td></tr><tr><td rowspan="1" colspan="1">Interdorsal distance (<abbrev xmlns:xlink="http://www.w3.org/1999/xlink" xlink:title="interdorsal distance" xlink:type="simple">ID</abbrev>)</td><td rowspan="1" colspan="1">0</td><td rowspan="1" colspan="1">20.75–44.58 (24.09)</td><td rowspan="1" colspan="1">23.54–27.03 (25.73)</td><td rowspan="1" colspan="1">19.41–29.82 (25.59)</td></tr><tr><td rowspan="1" colspan="1">Longest pelvic fin ray length</td><td rowspan="1" colspan="1">7.85–8.09 (7.97)</td><td rowspan="1" colspan="1">11.45–18.13 (14.35)</td><td rowspan="1" colspan="1">17.09–32.92 (24.95)</td><td rowspan="1" colspan="1">32.23–49.58 (43.10)</td></tr><tr><td rowspan="1" colspan="5">% in <abbrev xmlns:xlink="http://www.w3.org/1999/xlink" xlink:title="head length" xlink:type="simple">HL</abbrev></td></tr><tr><td rowspan="1" colspan="1">Snout length (<abbrev xmlns:xlink="http://www.w3.org/1999/xlink" xlink:title="snout length" xlink:type="simple">SnL</abbrev>)</td><td rowspan="1" colspan="1">26.70–35.33 (30.93)</td><td rowspan="1" colspan="1">25.82–32.69 (29.94)</td><td rowspan="1" colspan="1">28.64–36.06 (33.01)</td><td rowspan="1" colspan="1">18.39–30.24 (23.79)</td></tr><tr><td rowspan="1" colspan="1">Eye diameter</td><td rowspan="1" colspan="1">31.41–42.19 (37.41)</td><td rowspan="1" colspan="1">29.22–34.15 (32.24)</td><td rowspan="1" colspan="1">22.61–32.91 (26.42)</td><td rowspan="1" colspan="1">16.74–25.75 (21.48)</td></tr><tr><td rowspan="1" colspan="5">
                        <bold>Counts</bold>
                      </td></tr><tr><td rowspan="1" colspan="1">Dorsal-fin rays</td><td rowspan="1" colspan="1">0~6</td><td rowspan="1" colspan="1">1–21~42</td><td rowspan="1" colspan="1">1–48~53</td><td rowspan="1" colspan="1">1–48~55</td></tr><tr><td rowspan="1" colspan="1">Anal-fin rays</td><td rowspan="1" colspan="1">0~5</td><td rowspan="1" colspan="1">32~42</td><td rowspan="1" colspan="1">52~55</td><td rowspan="1" colspan="1">50~55</td></tr><tr><td rowspan="1" colspan="1">Pectoral-fin rays</td><td rowspan="1" colspan="1">0</td><td rowspan="1" colspan="1">8</td><td rowspan="1" colspan="1">8~15</td><td rowspan="1" colspan="1">16~19</td></tr><tr><td rowspan="1" colspan="1">Pelvic-fin rays</td><td rowspan="1" colspan="1">4~6</td><td rowspan="1" colspan="1">5~6</td><td rowspan="1" colspan="1">6</td><td rowspan="1" colspan="1">6</td></tr><tr><td rowspan="1" colspan="1">Caudal-fin rays</td><td rowspan="1" colspan="1">2</td><td rowspan="1" colspan="1">15~18</td><td rowspan="1" colspan="1">16~20</td><td rowspan="1" colspan="1">18~21+10~12</td></tr></tbody></table></table-wrap><p>Body elongate, laterally compressed tapering posteriorly. Abdominal cavity rounded; anus anterior to mid-body. Head large, dorsally convex. Snout inclined upwards; lower jaw projecting beyond upper jaw. Posterior end of the maxilla not reaching the center of eye. First dorsal fin ray not formed. Pelvic fin bud present posterior to lower jaw. Pectoral fin as finfold. Anal fin origin immediately posterior to anus; second dorsal fin origin anterior to vertical through anal fin origin. Second dorsal and anal fins in most specimens as finfold; rays developing posteriorly in some specimens. Caudal fin continuous with second dorsal and anal fins; caudal rays forming beneath posterior notochord tip. Dot-like melanophores forming row on dorsal side of abdominal cavity. A few dot-like melanophores present on ventral side of abdominal cavity. A single dot-like melanophore on the lower operculum. A single melanophore on the mid-body.</p><p><bold>Flexion larvae</bold> (4.36–5.04 mm <abbrev xmlns:xlink="http://www.w3.org/1999/xlink" xlink:title="notochord length" xlink:type="simple">NL</abbrev>). (Fig. <xref ref-type="fig" rid="F7">7B</xref>; Table <xref ref-type="table" rid="T6">6</xref>).</p><p>Body compressed, elongate, tapering posteriorly. Head large with shallow dorsal depression. Abdominal cavity rounded; anus anterior to mid-body. Snout inclined; posterior tip of maxilla extending beyond center of pupil. Single elongate, separate first dorsal fin ray formed on the occipital region and reaching center of abdominal cavity. Pectoral fin developing rays; anterior portion formed pterygiophores. Anal fin origin immediately posterior to anus; second dorsal fin origin vertically above anal fin origin. A series of dot-like melanophores on the dorsal side of the abdominal cavity, decreasing with growth; but melanophores on isthmus becoming bigger and denser. Dot-like melanophores on lower operculum becoming more distinct. A melanophore on the lateral trunk, becoming slightly darker but smaller.</p><p><bold>Postflexion larvae</bold> (6.69–10.49 mm <abbrev xmlns:xlink="http://www.w3.org/1999/xlink" xlink:title="standard length" xlink:type="simple">SL</abbrev>). (Fig. <xref ref-type="fig" rid="F7">7C, D</xref>; Table <xref ref-type="table" rid="T6">6</xref>).</p><p>Body elongate, laterally compressed, tapering posteriorly. Anus anterior to mid-body; abdominal cavity rounded. Snout less steep than in flexion larvae. Posterior tip of maxilla extending beyond center of pupil. First dorsal fin ray on the occipital region becoming longer. In smaller specimens (~7.33 mm <abbrev xmlns:xlink="http://www.w3.org/1999/xlink" xlink:title="standard length" xlink:type="simple">SL</abbrev>), pelvic fin originating just posterior to lower jaw; longest ray extending beyond anus. In larger specimens (~10.49 mm <abbrev xmlns:xlink="http://www.w3.org/1999/xlink" xlink:title="standard length" xlink:type="simple">SL</abbrev>), pelvic fin rays elongating further; longest ray extending beyond anal fin origin. Anal fin origin immediately posterior to anus; second dorsal fin origin slightly posterior to vertical through anal fin origin. In smaller specimens (~7.33 mm <abbrev xmlns:xlink="http://www.w3.org/1999/xlink" xlink:title="standard length" xlink:type="simple">SL</abbrev>), second dorsal and anal fin rays similar in length; in larger specimens (~10.49 mm <abbrev xmlns:xlink="http://www.w3.org/1999/xlink" xlink:title="standard length" xlink:type="simple">SL</abbrev>), anterior and posterior rays elongate, with concave mid-region. Embedded melanophores present at dorsal side of abdomen; a single melanophore on isthmus. Melanophores appearing on head and supraorbital region. Lower operculum heavily pigmented. In larger specimens (~10.49 mm <abbrev xmlns:xlink="http://www.w3.org/1999/xlink" xlink:title="standard length" xlink:type="simple">SL</abbrev>), two large melanophores on posterior trunk, and a single melanophore on caudal fin base.</p><p><bold>Juveniles</bold> (10.23–31.52 mm <abbrev xmlns:xlink="http://www.w3.org/1999/xlink" xlink:title="standard length" xlink:type="simple">SL</abbrev>). (Fig. <xref ref-type="fig" rid="F7">7E, F</xref>; Table <xref ref-type="table" rid="T6">6</xref>).</p><p>Body long, slightly compressed, tapering posteriorly. Anus anterior to mid-body. Snout slightly inclined upwards and rounded in dorsal view (Fig. <xref ref-type="fig" rid="F5">5</xref>). Maxilla reaching or slightly exceeding center of pupil. First dorsal fin ray on the occipital region elongating further. All fin rays fully formed. Pelvic fin elongating with growth; longest ray extending well beyond anal fin origin. Second dorsal fin origin slightly posterior to vertical through anal fin origin. Caudal fin rays divided into branched and unbranched rays. In smaller specimens (~11.27 mm <abbrev xmlns:xlink="http://www.w3.org/1999/xlink" xlink:title="standard length" xlink:type="simple">SL</abbrev>), melanophore on dorsal side of abdominal cavity and lateral trunk almost absent; a single melanophore on ventral side of abdominal cavity remained. Supraorbital melanophores becoming weaker. Thin melanophores present at lower side of operculum. Melanophores on lateral trunk becoming a single large melanophore. Caudal fin base densely pigmented. However, in larger specimens (17.62 mm <abbrev xmlns:xlink="http://www.w3.org/1999/xlink" xlink:title="standard length" xlink:type="simple">SL</abbrev>), large embedded melanophores present at abdominal cavity; dot-like melanophores on the head. Melanophores absent on the lower side of the operculum. Melanophores on posterior trunk absent; dot-like melanophores forming a single row dorsally. Melanophores on caudal fin rays absent.</p></tp:treatment-sec><tp:treatment-sec sec-type="Diagnostic characters"><title>Diagnostic characters.</title><p>Less pigmented larvae compared with <italic><tp:taxon-name><tp:taxon-name-part taxon-name-part-type="genus" reg="Bregmaceros">B.</tp:taxon-name-part> <tp:taxon-name-part taxon-name-part-type="species" reg="japonicus">japonicus</tp:taxon-name-part></tp:taxon-name></italic>. Melanophores present on lower part of preopercle.</p></tp:treatment-sec><tp:treatment-sec><!--Section generated to contain objects referenced in tp:taxon-treatment.--><fig id="F5" position="float" orientation="portrait"><object-id xmlns:xlink="http://www.w3.org/1999/xlink" content-type="doi" xlink:type="simple">10.3897/zookeys.1284.191403.figure5</object-id><object-id xmlns:xlink="http://www.w3.org/1999/xlink" content-type="arpha" xlink:type="simple">0D031C9B-A532-5864-8298-BE4B131ADF63</object-id><label>Figure 5.</label><caption><p>Illustration showing dorsal view of head. <bold>A</bold>. <italic><tp:taxon-name><tp:taxon-name-part taxon-name-part-type="genus" reg="Bregmaceros">Bregmaceros</tp:taxon-name-part> <tp:taxon-name-part taxon-name-part-type="species" reg="anchovia">anchovia</tp:taxon-name-part></tp:taxon-name></italic>; <bold>B</bold>. <italic><tp:taxon-name><tp:taxon-name-part taxon-name-part-type="genus" reg="Bregmaceros">Bregmaceros</tp:taxon-name-part> <tp:taxon-name-part taxon-name-part-type="species" reg="nectabanus">nectabanus</tp:taxon-name-part></tp:taxon-name></italic>. Scale bars: 1.000 mm.</p></caption><graphic xmlns:xlink="http://www.w3.org/1999/xlink" xlink:href="zookeys-1284-299_article-191403__-g005.jpg" id="oo_1713021.jpg" position="float" orientation="portrait" xlink:type="simple"><uri content-type="original_file" xlink:type="simple">https://binary.pensoft.net/fig/1713021</uri></graphic></fig></tp:treatment-sec></tp:taxon-treatment>
