# Supplementary material for: New findings on the early life stages of five codlet species (Teleostei, Gadiformes, Bregmacerotidae) from the northwestern Pacific, including a putative undescribed Bregmaceros lineage
Source: Zookeys. 2026 Jul 10;1284:299–328. doi: 10.3897/zookeys.1284.191403 (PMC13379710; doi:10.3897/zookeys.1284.191403)
Supplement: XML Treatment for Bregmaceros neonectabanus [file zookeys.1284.191403-treatment5.xml]

<!DOCTYPE tp:taxon-treatment
  PUBLIC "-//TaxonX//DTD Taxonomic Treatment Publishing DTD v0 20100105//EN" "tax-treatment-NSO.dtd">
<tp:taxon-treatment xmlns:tp="http://www.plazi.org/taxpub"><tp:treatment-meta><kwd-group><label>Taxon classification</label><kwd>
                  <named-content content-type="kingdom">Animalia</named-content>
                </kwd><kwd>
                  <named-content content-type="order">Gadiformes</named-content>
                </kwd><kwd>
                  <named-content content-type="family">Bregmacerotidae</named-content>
                </kwd></kwd-group><mixed-citation publication-type="journal"><person-group><name><surname>Koo</surname><given-names>Seo-Yeon</given-names></name><name><surname>Myoung</surname><given-names>Se Hun</given-names></name><name><surname>Yoon</surname><given-names>Sang-Chul</given-names></name><name><surname>Lee</surname><given-names>Jung-Hoon</given-names></name><name><surname>Kim</surname><given-names>Jin-Koo</given-names></name></person-group><article-title>New findings on the early life stages of five codlet species (<tp:taxon-name><tp:taxon-name-part taxon-name-part-type="class" reg="Teleostei">Teleostei</tp:taxon-name-part></tp:taxon-name>, <tp:taxon-name><tp:taxon-name-part taxon-name-part-type="order" reg="Gadiformes">Gadiformes</tp:taxon-name-part></tp:taxon-name>, <tp:taxon-name><tp:taxon-name-part taxon-name-part-type="family" reg="Bregmacerotidae">Bregmacerotidae</tp:taxon-name-part></tp:taxon-name>) from the northwestern Pacific, including a putative undescribed <italic><tp:taxon-name><tp:taxon-name-part taxon-name-part-type="genus" reg="Bregmaceros">Bregmaceros</tp:taxon-name-part></tp:taxon-name></italic> lineage</article-title><source>Zookeys</source><day>10</day><month>07</month><year>2026</year><volume>1284</volume><fpage>299</fpage><lpage>328</lpage><pub-id pub-id-type="doi">10.3897/zookeys.1284.191403</pub-id></mixed-citation></tp:treatment-meta><tp:nomenclature><tp:taxon-name><object-id xmlns:xlink="http://www.w3.org/1999/xlink" content-type="arpha" xlink:type="simple">FFA3806C-5E5E-52FE-92D0-2A24D027F445</object-id>
                        		<tp:taxon-name-part taxon-name-part-type="genus" reg="Bregmaceros">Bregmaceros</tp:taxon-name-part> <tp:taxon-name-part taxon-name-part-type="species" reg="neonectabanus">neonectabanus</tp:taxon-name-part>
                        	</tp:taxon-name><tp:taxon-authority>Masuda, Ozawa &amp; Tabeta, 1986</tp:taxon-authority></tp:nomenclature><tp:treatment-sec sec-type="Korean name"><title>Korean name.</title><p>Un-nal-gae-myeol.</p></tp:treatment-sec><tp:treatment-sec sec-type="Description"><title>Description.</title><p><bold>Preflexion larva</bold> (3.64 mm <abbrev xmlns:xlink="http://www.w3.org/1999/xlink" xlink:title="notochord length" xlink:type="simple">NL</abbrev>). (Fig. <xref ref-type="fig" rid="F8">8A</xref>; Table <xref ref-type="table" rid="T7">7</xref>).</p><fig id="F8" position="float" orientation="portrait"><object-id xmlns:xlink="http://www.w3.org/1999/xlink" content-type="doi" xlink:type="simple">10.3897/zookeys.1284.191403.figure8</object-id><object-id xmlns:xlink="http://www.w3.org/1999/xlink" content-type="arpha" xlink:type="simple">F7C28364-A608-51AB-A303-8F5063D97F4B</object-id><label>Figure 8.</label><caption><p>Illustrations of morphological development of <italic><tp:taxon-name><tp:taxon-name-part taxon-name-part-type="genus" reg="Bregmaceros">Bregmaceros</tp:taxon-name-part> <tp:taxon-name-part taxon-name-part-type="species" reg="neonectabanus">neonectabanus</tp:taxon-name-part></tp:taxon-name></italic>. <bold>A</bold>. Preflexion larva (<abbrev xmlns:xlink="http://www.w3.org/1999/xlink" content-type="institution" xlink:title="Ichthyoplankton Laboratory, Pukyong National University" xlink:type="simple">PKUI</abbrev> 1326, 3.64 mm <abbrev xmlns:xlink="http://www.w3.org/1999/xlink" xlink:title="notochord length" xlink:type="simple">NL</abbrev>); <bold>B</bold>. Postflexion larva (<abbrev xmlns:xlink="http://www.w3.org/1999/xlink" content-type="institution" xlink:title="Ichthyoplankton Laboratory, Pukyong National University" xlink:type="simple">PKUI</abbrev> 1325, 8.43 mm <abbrev xmlns:xlink="http://www.w3.org/1999/xlink" xlink:title="standard length" xlink:type="simple">SL</abbrev>); <bold>C</bold>. Juvenile (<abbrev xmlns:xlink="http://www.w3.org/1999/xlink" content-type="institution" xlink:title="Ichthyoplankton Laboratory, Pukyong National University" xlink:type="simple">PKUI</abbrev> 1323, 12.21 mm <abbrev xmlns:xlink="http://www.w3.org/1999/xlink" xlink:title="standard length" xlink:type="simple">SL</abbrev>). Scale bars: 1.000 mm.</p></caption><graphic xmlns:xlink="http://www.w3.org/1999/xlink" xlink:href="zookeys-1284-299_article-191403__-g008.jpg" id="oo_1713024.jpg" position="float" orientation="portrait" xlink:type="simple"><uri content-type="original_file" xlink:type="simple">https://binary.pensoft.net/fig/1713024</uri></graphic></fig><table-wrap id="T7" position="float" orientation="portrait"><label>Table 7.</label><caption><p>Measurements and counts of larvae and juveniles of <italic><tp:taxon-name><tp:taxon-name-part taxon-name-part-type="genus" reg="Bregmaceros">Bregmaceros</tp:taxon-name-part> <tp:taxon-name-part taxon-name-part-type="species" reg="neonectabanus">neonectabanus</tp:taxon-name-part></tp:taxon-name></italic>.</p></caption><table><tbody><tr><th rowspan="1" colspan="1">
                        <bold>Species</bold>
                      </th><th rowspan="1" colspan="3">
                        <bold>
                          <italic>
                            <tp:taxon-name><tp:taxon-name-part taxon-name-part-type="genus" reg="Bregmaceros">Bregmaceros</tp:taxon-name-part> <tp:taxon-name-part taxon-name-part-type="species" reg="neonectabanus">neonectabanus</tp:taxon-name-part></tp:taxon-name>
                          </italic>
                        </bold>
                      </th></tr><tr><td rowspan="1" colspan="1">Stage</td><td rowspan="1" colspan="1">
                        <bold>Preflexion</bold>
                      </td><td rowspan="1" colspan="1">
                        <bold>Postflexion</bold>
                      </td><td rowspan="1" colspan="1">
                        <bold>Juvenile</bold>
                      </td></tr><tr><td rowspan="1" colspan="1">Number of specimens</td><td rowspan="1" colspan="1">1</td><td rowspan="1" colspan="1">2</td><td rowspan="1" colspan="1">3</td></tr><tr><td rowspan="1" colspan="4">
                        <bold>Measurements</bold>
                      </td></tr><tr><td rowspan="1" colspan="1">Total length (mm, <abbrev xmlns:xlink="http://www.w3.org/1999/xlink" xlink:title="total length" xlink:type="simple">TL</abbrev>)</td><td rowspan="1" colspan="1">3.80</td><td rowspan="1" colspan="1">8.58–9.36</td><td rowspan="1" colspan="1">12.35–15.37 (13.63)</td></tr><tr><td rowspan="1" colspan="1">Standard length (mm, <abbrev xmlns:xlink="http://www.w3.org/1999/xlink" xlink:title="standard length" xlink:type="simple">SL</abbrev>)</td><td rowspan="1" colspan="1">3.64</td><td rowspan="1" colspan="1">7.90–8.43</td><td rowspan="1" colspan="1">11.15–14.11 (12.49)</td></tr><tr><td rowspan="1" colspan="4">% in <abbrev xmlns:xlink="http://www.w3.org/1999/xlink" xlink:title="standard length" xlink:type="simple">SL</abbrev></td></tr><tr><td rowspan="1" colspan="1">Head length (mm, <abbrev xmlns:xlink="http://www.w3.org/1999/xlink" xlink:title="head length" xlink:type="simple">HL</abbrev>)</td><td rowspan="1" colspan="1">26.17</td><td rowspan="1" colspan="1">22.63–22.90</td><td rowspan="1" colspan="1">20.07–21.36 (20.54)</td></tr><tr><td rowspan="1" colspan="1">Pre-anal length (<abbrev xmlns:xlink="http://www.w3.org/1999/xlink" xlink:title="pre-anal length" xlink:type="simple">PaL</abbrev>)</td><td rowspan="1" colspan="1">42.16</td><td rowspan="1" colspan="1">43.04–46.94</td><td rowspan="1" colspan="1">41.09–42.88 (42.25)</td></tr><tr><td rowspan="1" colspan="1">Body depth (<abbrev xmlns:xlink="http://www.w3.org/1999/xlink" xlink:title="body depth" xlink:type="simple">BD</abbrev>)</td><td rowspan="1" colspan="1">26.17</td><td rowspan="1" colspan="1">19.08–23.71</td><td rowspan="1" colspan="1">14.18–20.14 (17.03)</td></tr><tr><td rowspan="1" colspan="1">Head depth (<abbrev xmlns:xlink="http://www.w3.org/1999/xlink" xlink:title="head depth" xlink:type="simple">HD</abbrev>)</td><td rowspan="1" colspan="1">23.67</td><td rowspan="1" colspan="1">18.34–20.96</td><td rowspan="1" colspan="1">14.28–18.17 (16.14)</td></tr><tr><td rowspan="1" colspan="1">Caudal peduncle depth (<abbrev xmlns:xlink="http://www.w3.org/1999/xlink" xlink:title="caudal peduncle depth" xlink:type="simple">CPD</abbrev>)</td><td rowspan="1" colspan="1">0</td><td rowspan="1" colspan="1">5.66–6.31</td><td rowspan="1" colspan="1">6.31–7.25 (6.64)</td></tr><tr><td rowspan="1" colspan="1">1<sup>st</sup> dorsal soft ray length (<abbrev xmlns:xlink="http://www.w3.org/1999/xlink" xlink:title="first dorsal soft ray length" xlink:type="simple">1DSR</abbrev>)</td><td rowspan="1" colspan="1">0</td><td rowspan="1" colspan="1">11.84–18.58</td><td rowspan="1" colspan="1">18.57–21.56 (20.17)</td></tr><tr><td rowspan="1" colspan="1">Interdorsal distance (<abbrev xmlns:xlink="http://www.w3.org/1999/xlink" xlink:title="interdorsal distance" xlink:type="simple">ID</abbrev>)</td><td rowspan="1" colspan="1">0</td><td rowspan="1" colspan="1">25.79–26.40</td><td rowspan="1" colspan="1">23.68–28.25 (25.66)</td></tr><tr><td rowspan="1" colspan="1">Longest pelvic fin ray length</td><td rowspan="1" colspan="1">18.98</td><td rowspan="1" colspan="1">26.85–35.65</td><td rowspan="1" colspan="1">29.58–39.41 (35.80)</td></tr><tr><td rowspan="1" colspan="4">% in <abbrev xmlns:xlink="http://www.w3.org/1999/xlink" xlink:title="head length" xlink:type="simple">HL</abbrev></td></tr><tr><td rowspan="1" colspan="1">Snout length (<abbrev xmlns:xlink="http://www.w3.org/1999/xlink" xlink:title="snout length" xlink:type="simple">SnL</abbrev>)</td><td rowspan="1" colspan="1">32.59</td><td rowspan="1" colspan="1">33.20–37.31</td><td rowspan="1" colspan="1">29.85–33.31 (31.39)</td></tr><tr><td rowspan="1" colspan="1">Eye diameter</td><td rowspan="1" colspan="1">36.60</td><td rowspan="1" colspan="1">23.73–25.20</td><td rowspan="1" colspan="1">16.94–23.23 (19.75)</td></tr><tr><td rowspan="1" colspan="4">
                        <bold>Counts</bold>
                      </td></tr><tr><td rowspan="1" colspan="1">Dorsal-fin rays</td><td rowspan="1" colspan="1">10</td><td rowspan="1" colspan="1">1–46</td><td rowspan="1" colspan="1">1–43~46</td></tr><tr><td rowspan="1" colspan="1">Anal-fin rays</td><td rowspan="1" colspan="1">17</td><td rowspan="1" colspan="1">38</td><td rowspan="1" colspan="1">43~48</td></tr><tr><td rowspan="1" colspan="1">Pectoral-fin rays</td><td rowspan="1" colspan="1">0</td><td rowspan="1" colspan="1">17</td><td rowspan="1" colspan="1">16~18</td></tr><tr><td rowspan="1" colspan="1">Pelvic-fin rays</td><td rowspan="1" colspan="1">6</td><td rowspan="1" colspan="1">6</td><td rowspan="1" colspan="1">6</td></tr><tr><td rowspan="1" colspan="1">Caudal-fin rays</td><td rowspan="1" colspan="1">4</td><td rowspan="1" colspan="1">28</td><td rowspan="1" colspan="1">20+10~16</td></tr></tbody></table></table-wrap><p>Body laterally compressed, elongate, tapering posteriorly. Abdominal cavity rounded; anus anterior to mid-body. Head large, dorsally convex. Snout steeply inclined; lower jaw projecting beyond upper jaw. Posterior end of the maxilla not reaching the center of pupil. First dorsal fin ray not formed. Pectoral fin as finfold. Pelvic fin bud present immediately posterior to lower jaw; longest ray extending beyond center of abdominal cavity. Anal fin origin posterior to anus; second dorsal fin origin slightly anterior to vertical through anal fin origin. Posterior portions of second dorsal and anal fins forming fin rays. Caudal fin continuous with second dorsal and anal fins; caudal rays forming beneath posterior notochord tip. Melanophores aggregated on dorsal side of abdominal cavity and supraorbital region. No melanophores on the lower side of the operculum and trunk.</p><p><bold>Postflexion larva</bold> (8.43 mm <abbrev xmlns:xlink="http://www.w3.org/1999/xlink" xlink:title="standard length" xlink:type="simple">SL</abbrev>). (Fig. <xref ref-type="fig" rid="F8">8B</xref>; Table <xref ref-type="table" rid="T7">7</xref>).</p><p>Body elongate, laterally compressed, tapering posteriorly. Abdominal cavity rounded; anus anterior to mid-body. Snout inclined slightly upwards; mouth relatively large. Maxilla slightly extending beyond center of pupil. First dorsal fin ray on the occipital region elongating further. Pelvic fin originating just posterior to lower jaw; longest ray extending beyond anal fin origin. Anal fin origin immediately posterior to anus; second dorsal fin origin vertically above anal fin origin. Anterior and posterior rays of second dorsal and anal fins elongate, with concave mid-region. Melanophores aggregated on head and isthmus. Melanophores on the supraorbital region relatively light. No melanophores on the ventral margin of the operculum. Dorsal side of abdominal cavity densely pigmented. A large dark melanophore on caudal peduncle.</p><p><bold>Juveniles</bold> (11.15–14.11 mm <abbrev xmlns:xlink="http://www.w3.org/1999/xlink" xlink:title="standard length" xlink:type="simple">SL</abbrev>). (Fig. <xref ref-type="fig" rid="F8">8C</xref>; Table <xref ref-type="table" rid="T7">7</xref>).</p><p>Body long, slightly compressed, tapering posteriorly. Anus anterior to mid-body. Snout slightly inclined upwards. Maxilla reaching or nearly reaching center of pupil. First dorsal fin ray on the occipital region elongating. All fin rays fully formed. Pelvic fin originating just posterior to lower jaw and elongating with growth; longest ray extending well beyond anal fin origin. Second dorsal fin origin slightly anterior to vertical through anal fin origin. Anterior and posterior rays of second dorsal and anal fins markedly longer than middle rays, forming distinct concave profile. Caudal fin rays clearly divided into branched and unbranched rays. Melanophores on head, supraorbital region and dorsal side of abdominal cavity appearing relatively light. A single large melanophore on caudal peduncle.</p></tp:treatment-sec><tp:treatment-sec sec-type="Diagnostic characters"><title>Diagnostic characters.</title><p>A single prominent melanophore on caudal peduncle during postflexion and juvenile stages. Melanophores absent on lower part of preopercle.</p></tp:treatment-sec></tp:taxon-treatment>
