# Supplementary material for: New findings on the early life stages of five codlet species (Teleostei, Gadiformes, Bregmacerotidae) from the northwestern Pacific, including a putative undescribed Bregmaceros lineage
Source: Zookeys. 2026 Jul 10;1284:299–328. doi: 10.3897/zookeys.1284.191403 (PMC13379710; doi:10.3897/zookeys.1284.191403)
Supplement: XML Treatment for Bregmaceros [file zookeys.1284.191403-treatment6.xml]

<!DOCTYPE tp:taxon-treatment
  PUBLIC "-//TaxonX//DTD Taxonomic Treatment Publishing DTD v0 20100105//EN" "tax-treatment-NSO.dtd">
<tp:taxon-treatment xmlns:tp="http://www.plazi.org/taxpub"><tp:treatment-meta><kwd-group><label>Taxon classification</label><kwd>
                  <named-content content-type="kingdom">Animalia</named-content>
                </kwd><kwd>
                  <named-content content-type="order">Gadiformes</named-content>
                </kwd><kwd>
                  <named-content content-type="family">Bregmacerotidae</named-content>
                </kwd></kwd-group><mixed-citation publication-type="journal"><person-group><name><surname>Koo</surname><given-names>Seo-Yeon</given-names></name><name><surname>Myoung</surname><given-names>Se Hun</given-names></name><name><surname>Yoon</surname><given-names>Sang-Chul</given-names></name><name><surname>Lee</surname><given-names>Jung-Hoon</given-names></name><name><surname>Kim</surname><given-names>Jin-Koo</given-names></name></person-group><article-title>New findings on the early life stages of five codlet species (<tp:taxon-name><tp:taxon-name-part taxon-name-part-type="class" reg="Teleostei">Teleostei</tp:taxon-name-part></tp:taxon-name>, <tp:taxon-name><tp:taxon-name-part taxon-name-part-type="order" reg="Gadiformes">Gadiformes</tp:taxon-name-part></tp:taxon-name>, <tp:taxon-name><tp:taxon-name-part taxon-name-part-type="family" reg="Bregmacerotidae">Bregmacerotidae</tp:taxon-name-part></tp:taxon-name>) from the northwestern Pacific, including a putative undescribed <italic><tp:taxon-name><tp:taxon-name-part taxon-name-part-type="genus" reg="Bregmaceros">Bregmaceros</tp:taxon-name-part></tp:taxon-name></italic> lineage</article-title><source>Zookeys</source><day>10</day><month>07</month><year>2026</year><volume>1284</volume><fpage>299</fpage><lpage>328</lpage><pub-id pub-id-type="doi">10.3897/zookeys.1284.191403</pub-id></mixed-citation></tp:treatment-meta><tp:nomenclature><tp:taxon-name><object-id xmlns:xlink="http://www.w3.org/1999/xlink" content-type="arpha" xlink:type="simple">38D98A02-F800-531E-B9D3-569D0CFED647</object-id>
                        		<tp:taxon-name-part taxon-name-part-type="genus" reg="Bregmaceros">Bregmaceros</tp:taxon-name-part>
                        	</tp:taxon-name><tp:taxon-authority>sp.</tp:taxon-authority></tp:nomenclature><tp:treatment-sec sec-type="Description"><title>Description.</title><p><bold>Preflexion larvae</bold> (3.91–4.07 mm <abbrev xmlns:xlink="http://www.w3.org/1999/xlink" xlink:title="notochord length" xlink:type="simple">NL</abbrev>). (Fig. <xref ref-type="fig" rid="F9">9A</xref>; Table <xref ref-type="table" rid="T8">8</xref>).</p><fig id="F9" position="float" orientation="portrait"><object-id xmlns:xlink="http://www.w3.org/1999/xlink" content-type="doi" xlink:type="simple">10.3897/zookeys.1284.191403.figure9</object-id><object-id xmlns:xlink="http://www.w3.org/1999/xlink" content-type="arpha" xlink:type="simple">584E9456-1075-5CAF-9C90-658A4E02E82E</object-id><label>Figure 9.</label><caption><p>Illustrations of morphological development of <italic><tp:taxon-name><tp:taxon-name-part taxon-name-part-type="genus" reg="Bregmaceros">Bregmaceros</tp:taxon-name-part></tp:taxon-name></italic> sp. <bold>A</bold>. Preflexion larva (<abbrev xmlns:xlink="http://www.w3.org/1999/xlink" content-type="institution" xlink:title="Ichthyoplankton Laboratory, Pukyong National University" xlink:type="simple">PKUI</abbrev> 1349, 3.91 mm <abbrev xmlns:xlink="http://www.w3.org/1999/xlink" xlink:title="standard length" xlink:type="simple">SL</abbrev>); <bold>B</bold>. Flexion larva (<abbrev xmlns:xlink="http://www.w3.org/1999/xlink" content-type="institution" xlink:title="Ichthyoplankton Laboratory, Pukyong National University" xlink:type="simple">PKUI</abbrev> 1350, 4.10 mm <abbrev xmlns:xlink="http://www.w3.org/1999/xlink" xlink:title="standard length" xlink:type="simple">SL</abbrev>); <bold>C</bold>. Postflexion larva (<abbrev xmlns:xlink="http://www.w3.org/1999/xlink" content-type="institution" xlink:title="Ichthyoplankton Laboratory, Pukyong National University" xlink:type="simple">PKUI</abbrev> 1330, 7.66 mm <abbrev xmlns:xlink="http://www.w3.org/1999/xlink" xlink:title="standard length" xlink:type="simple">SL</abbrev>); <bold>D</bold>. Juvenile (<abbrev xmlns:xlink="http://www.w3.org/1999/xlink" content-type="institution" xlink:title="Ichthyoplankton Laboratory, Pukyong National University" xlink:type="simple">PKUI</abbrev> 1339, 11.00 mm <abbrev xmlns:xlink="http://www.w3.org/1999/xlink" xlink:title="standard length" xlink:type="simple">SL</abbrev>); <bold>E</bold>. Juvenile (<abbrev xmlns:xlink="http://www.w3.org/1999/xlink" content-type="institution" xlink:title="Ichthyoplankton Laboratory, Pukyong National University" xlink:type="simple">PKUI</abbrev> 1335, 15.92 mm <abbrev xmlns:xlink="http://www.w3.org/1999/xlink" xlink:title="standard length" xlink:type="simple">SL</abbrev>); <bold>F</bold>. Juvenile (<abbrev xmlns:xlink="http://www.w3.org/1999/xlink" content-type="institution" xlink:title="Ichthyoplankton Laboratory, Pukyong National University" xlink:type="simple">PKUI</abbrev> 1337, 20.36 mm <abbrev xmlns:xlink="http://www.w3.org/1999/xlink" xlink:title="standard length" xlink:type="simple">SL</abbrev>). Scale bars: 1.000 mm.</p></caption><graphic xmlns:xlink="http://www.w3.org/1999/xlink" xlink:href="zookeys-1284-299_article-191403__-g009.jpg" id="oo_1713025.jpg" position="float" orientation="portrait" xlink:type="simple"><uri content-type="original_file" xlink:type="simple">https://binary.pensoft.net/fig/1713025</uri></graphic></fig><table-wrap id="T8" position="float" orientation="portrait"><label>Table 8.</label><caption><p>Measurements and counts of juvenile of <italic><tp:taxon-name><tp:taxon-name-part taxon-name-part-type="genus" reg="Bregmaceros">Bregmaceros</tp:taxon-name-part></tp:taxon-name></italic> sp.</p></caption><table><tbody><tr><th rowspan="1" colspan="1">
                        <bold>Species</bold>
                      </th><th rowspan="1" colspan="4"><bold><italic><tp:taxon-name><tp:taxon-name-part taxon-name-part-type="genus" reg="Bregmaceros">Bregmaceros</tp:taxon-name-part></tp:taxon-name></italic> sp</bold>.</th></tr><tr><td rowspan="1" colspan="1">Stage</td><td rowspan="1" colspan="1">
                        <bold>Preflexion</bold>
                      </td><td rowspan="1" colspan="1">
                        <bold>Flexion</bold>
                      </td><td rowspan="1" colspan="1">
                        <bold>Postflexion</bold>
                      </td><td rowspan="1" colspan="1">
                        <bold>Juvenile</bold>
                      </td></tr><tr><td rowspan="1" colspan="1">Number of specimens</td><td rowspan="1" colspan="1">2</td><td rowspan="1" colspan="1">1</td><td rowspan="1" colspan="1">7</td><td rowspan="1" colspan="1">10</td></tr><tr><td rowspan="1" colspan="5">
                        <bold>Measurements</bold>
                      </td></tr><tr><td rowspan="1" colspan="1">Total length (mm, <abbrev xmlns:xlink="http://www.w3.org/1999/xlink" xlink:title="total length" xlink:type="simple">TL</abbrev>)</td><td rowspan="1" colspan="1">4.01–4.21 (4.11)</td><td rowspan="1" colspan="1">4.19</td><td rowspan="1" colspan="1">7.65–10.97 (9.61)</td><td rowspan="1" colspan="1">12.18–35.48 (17.37)</td></tr><tr><td rowspan="1" colspan="1">Standard length (mm, <abbrev xmlns:xlink="http://www.w3.org/1999/xlink" xlink:title="standard length" xlink:type="simple">SL</abbrev>)</td><td rowspan="1" colspan="1">3.91–4.07 (4.00)</td><td rowspan="1" colspan="1">4.11</td><td rowspan="1" colspan="1">6.95–10.06 (8.64)</td><td rowspan="1" colspan="1">11.00–32.24 (15.75)</td></tr><tr><td rowspan="1" colspan="5">% in <abbrev xmlns:xlink="http://www.w3.org/1999/xlink" xlink:title="standard length" xlink:type="simple">SL</abbrev></td></tr><tr><td rowspan="1" colspan="1">Head length (mm, <abbrev xmlns:xlink="http://www.w3.org/1999/xlink" xlink:title="head length" xlink:type="simple">HL</abbrev>)</td><td rowspan="1" colspan="1">26.75–30.55 (28.66)</td><td rowspan="1" colspan="1">27.69</td><td rowspan="1" colspan="1">21.50–25.06 (23.28)</td><td rowspan="1" colspan="1">18.50–21.56 (19.33)</td></tr><tr><td rowspan="1" colspan="1">Pre-anal length (<abbrev xmlns:xlink="http://www.w3.org/1999/xlink" xlink:title="pre-anal length" xlink:type="simple">PaL</abbrev>)</td><td rowspan="1" colspan="1">45.36–47.39 (46.38)</td><td rowspan="1" colspan="1">44.23</td><td rowspan="1" colspan="1">38.78–47.74 (44.80)</td><td rowspan="1" colspan="1">38.09–45.84 (40.75)</td></tr><tr><td rowspan="1" colspan="1">Body depth (<abbrev xmlns:xlink="http://www.w3.org/1999/xlink" xlink:title="body depth" xlink:type="simple">BD</abbrev>)</td><td rowspan="1" colspan="1">26.73–28.62 (27.67)</td><td rowspan="1" colspan="1">29.19</td><td rowspan="1" colspan="1">23.37–26.53 (24.87)</td><td rowspan="1" colspan="1">13.14–20.99 (18.56)</td></tr><tr><td rowspan="1" colspan="1">Head depth (<abbrev xmlns:xlink="http://www.w3.org/1999/xlink" xlink:title="head depth" xlink:type="simple">HD</abbrev>)</td><td rowspan="1" colspan="1">28.00–28.67 (28.33)</td><td rowspan="1" colspan="1">27.36</td><td rowspan="1" colspan="1">19.20–24.10 (21.56)</td><td rowspan="1" colspan="1">11.58–19.15 (16.43)</td></tr><tr><td rowspan="1" colspan="1">Caudal peduncle depth (<abbrev xmlns:xlink="http://www.w3.org/1999/xlink" xlink:title="caudal peduncle depth" xlink:type="simple">CPD</abbrev>)</td><td rowspan="1" colspan="1">0</td><td rowspan="1" colspan="1">0</td><td rowspan="1" colspan="1">7.47–9.51 (8.03)</td><td rowspan="1" colspan="1">5.56–7.68 (6.69)</td></tr><tr><td rowspan="1" colspan="1">1<sup>st</sup> dorsal soft ray length (<abbrev xmlns:xlink="http://www.w3.org/1999/xlink" xlink:title="first dorsal soft ray length" xlink:type="simple">1DSR</abbrev>)</td><td rowspan="1" colspan="1">0</td><td rowspan="1" colspan="1">16.47</td><td rowspan="1" colspan="1">5.66–14.52 (10.74)</td><td rowspan="1" colspan="1">11.17–20.81 (14.79)</td></tr><tr><td rowspan="1" colspan="1">Interdorsal distance (<abbrev xmlns:xlink="http://www.w3.org/1999/xlink" xlink:title="interdorsal distance" xlink:type="simple">ID</abbrev>)</td><td rowspan="1" colspan="1">0</td><td rowspan="1" colspan="1">12.02</td><td rowspan="1" colspan="1">20.04–29.49 (25.62)</td><td rowspan="1" colspan="1">22.99–28.97 (26.22)</td></tr><tr><td rowspan="1" colspan="1">Longest pelvic fin ray length</td><td rowspan="1" colspan="1">6.31–6.80 (6.55)</td><td rowspan="1" colspan="1">19.89</td><td rowspan="1" colspan="1">24.60–40.95 (34.84)</td><td rowspan="1" colspan="1">35.35–52.76 (42.95)</td></tr><tr><td rowspan="1" colspan="5">% in <abbrev xmlns:xlink="http://www.w3.org/1999/xlink" xlink:title="head length" xlink:type="simple">HL</abbrev></td></tr><tr><td rowspan="1" colspan="1">Snout length (<abbrev xmlns:xlink="http://www.w3.org/1999/xlink" xlink:title="snout length" xlink:type="simple">SnL</abbrev>)</td><td rowspan="1" colspan="1">33.77–35.50 (34.64)</td><td rowspan="1" colspan="1">33.21</td><td rowspan="1" colspan="1">24.46–38.65 (28.76)</td><td rowspan="1" colspan="1">21.60–32.70 (28.21)</td></tr><tr><td rowspan="1" colspan="1">Eye diameter</td><td rowspan="1" colspan="1">33.17–38.45 (35.81)</td><td rowspan="1" colspan="1">34.03</td><td rowspan="1" colspan="1">19.25–32.95 (26.50)</td><td rowspan="1" colspan="1">17.75–27.19 (20.83)</td></tr><tr><td rowspan="1" colspan="5">
                        <bold>Counts</bold>
                      </td></tr><tr><td rowspan="1" colspan="1">Dorsal-fin rays</td><td rowspan="1" colspan="1">11</td><td rowspan="1" colspan="1">1–23</td><td rowspan="1" colspan="1">1–39~47</td><td rowspan="1" colspan="1">1–47~56</td></tr><tr><td rowspan="1" colspan="1">Anal-fin rays</td><td rowspan="1" colspan="1">10</td><td rowspan="1" colspan="1">38</td><td rowspan="1" colspan="1">46~53</td><td rowspan="1" colspan="1">53~57</td></tr><tr><td rowspan="1" colspan="1">Pectoral-fin rays</td><td rowspan="1" colspan="1">0</td><td rowspan="1" colspan="1">12</td><td rowspan="1" colspan="1">14~20</td><td rowspan="1" colspan="1">16~21</td></tr><tr><td rowspan="1" colspan="1">Pelvic-fin rays</td><td rowspan="1" colspan="1">3</td><td rowspan="1" colspan="1">6</td><td rowspan="1" colspan="1">6</td><td rowspan="1" colspan="1">6</td></tr><tr><td rowspan="1" colspan="1">Caudal-fin rays</td><td rowspan="1" colspan="1">3</td><td rowspan="1" colspan="1">16</td><td rowspan="1" colspan="1">18~20+10</td><td rowspan="1" colspan="1">20+10~12</td></tr></tbody></table></table-wrap><p>Body elongate, laterally compressed, tapering posteriorly. Abdominal cavity rounded; anus anterior to mid-body. Head large, dorsally convex. Snout steeply inclined; lower jaw slightly projecting beyond upper jaw. Posterior end of the maxilla not reaching center of pupil. First dorsal fin ray not formed. Pelvic fin bud present posterior to lower jaw. Pectoral fin as finfold. Anal fin origin immediately posterior to anus; second dorsal fin origin slightly anterior to anal fin origin. Posterior portions of second dorsal and anal fins differentiating into fin rays. Caudal fin continuous with second dorsal and anal fins; caudal rays forming beneath posterior notochord tip. Stellate melanophores dense on top of head; irregularly scattered on snout, lower jaw, anterior tip of upper jaw, postorbital region, and operculum. Dot-like melanophores aggregated on dorsal and ventral surfaces of abdominal cavity. Dark melanophores sporadic on pectoral fin membrane. Large branch-shaped melanophores present on trunk, forming patches along dorsal and ventral sides of the caudal region. A single large melanophore beneath tip of notochord.</p><p><bold>Flexion larvae</bold> (4.11 mm <abbrev xmlns:xlink="http://www.w3.org/1999/xlink" xlink:title="notochord length" xlink:type="simple">NL</abbrev>). (Fig. <xref ref-type="fig" rid="F9">9B</xref>; Table <xref ref-type="table" rid="T8">8</xref>).</p><p>Body compressed, elongate, tapering posteriorly. Head large with shallow dorsal depression. Abdominal cavity rounded; anus anterior to mid-body. Posterior tip of maxilla reaching center of pupil. Snout inclined upwards. Single elongate, separate first dorsal fin ray formed on the occipital region. Pelvic fin elongate, reaching 19.9% of body length. Pectoral fin developing rays. Anal fin origin immediately posterior to anus; second dorsal fin origin anterior to vertical through anal fin origin. Posterior portions of second dorsal and anal fins, with developing fin rays; anterior portions membranous. Branch-shaped melanophores dense on head and above eyes. Melanophores scattered on snout and both jaws. Large melanophores clustered behind operculum and on dorsal and ventral abdominal cavity. Melanophores present on dorsal side of the anus and along pelvic fin rays. Branch-shaped melanophores scattered on trunk, with a series of large branch-shaped melanophores along dorsal and ventral edges of the caudal region. Small branch-shaped melanophores near caudal peduncle.</p><p><bold>Postflexion larvae</bold> (6.95–10.06 mm <abbrev xmlns:xlink="http://www.w3.org/1999/xlink" xlink:title="standard length" xlink:type="simple">SL</abbrev>). (Fig. <xref ref-type="fig" rid="F9">9C</xref>; Table <xref ref-type="table" rid="T8">8</xref>).</p><p>Body elongate, laterally compressed, tapering posteriorly. Abdominal cavity rounded; anus anterior to mid-body. Snout less steep than in flexion larval stage, but still inclined slightly upwards. Lower jaw projecting slightly beyond upper. Maxilla extending beyond center of pupil but not reaching posterior margin; first dorsal fin ray on the occipital region elongating further. Pelvic fin originating just posterior to lower jaw; longest ray extending beyond anal fin origin. Anal fin origin immediately posterior to anus; second dorsal fin origin vertically above anal fin origin. Second dorsal fin and anal fin rays fully formed; anterior and posterior rays elongate, with concave mid-region. Dark branch-shaped melanophores dense on head, jaws, preopercle, opercle, and supraorbital region. Pectoral fin base and ventral side of abdomen densely pigmented; dorsal abdominal surface unpigmented. Series of large branch-shaped melanophores along trunk, decreasing in size toward caudal peduncle. Scattered melanophores on second dorsal and anal fin membranes, densest at fin bases. Small melanophores clusters around caudal fin base.</p><p><bold>Juveniles</bold> (11.00–32.24 mm <abbrev xmlns:xlink="http://www.w3.org/1999/xlink" xlink:title="standard length" xlink:type="simple">SL</abbrev>). (Fig. <xref ref-type="fig" rid="F9">9D–F</xref>; Table <xref ref-type="table" rid="T8">8</xref>).</p><p>Body long, slightly compressed, tapering posteriorly. Anus anterior to mid-body. Snout slightly inclined upwards; mouth relatively large. Maxilla reaching or slightly exceeding center of pupil. First dorsal fin ray on the occipital region elongating with growth. All fin rays fully formed. Pectoral fin fan-shaped in smaller juveniles (11.00 mm <abbrev xmlns:xlink="http://www.w3.org/1999/xlink" xlink:title="standard length" xlink:type="simple">SL</abbrev>), becoming oval in larger specimens (20.36 mm <abbrev xmlns:xlink="http://www.w3.org/1999/xlink" xlink:title="standard length" xlink:type="simple">SL</abbrev>). Pelvic fin originating just posterior to lower jaw and elongating with growth. Longest ray extending well beyond mid-body. Anal fin origin immediately posterior to anus; second dorsal fin origin nearly vertical to anal fin origin. In smaller specimens (11.00 mm <abbrev xmlns:xlink="http://www.w3.org/1999/xlink" xlink:title="standard length" xlink:type="simple">SL</abbrev>), anterior and posterior rays of second dorsal and anal fins slightly longer than middle rays; in larger specimens (15.92 mm <abbrev xmlns:xlink="http://www.w3.org/1999/xlink" xlink:title="standard length" xlink:type="simple">SL</abbrev>), markedly longer, forming distinct concave profile. Caudal fin rays clearly divided into branched and unbranched rays. Melanophore pattern size-dependent. In smallest juveniles (11.00 mm <abbrev xmlns:xlink="http://www.w3.org/1999/xlink" xlink:title="standard length" xlink:type="simple">SL</abbrev>), large dark branch-shaped melanophores covering body, similar to postflexion larval stage. Branch-shaped melanophores scattered on head, snout, anterior tip of jaws, preopercle, operculum, isthmus, and nape. Small dot-like melanophores present at pectoral fin base; abdomen covered with large branch-shaped melanophores. Trunk and caudal region densely pigmented with dark branch-shaped melanophores. Melanophores scattered on second dorsal and anal fin membranes, densest near bases. Caudal peduncle and caudal fin base heavily pigmented. Melanophores becoming smaller with growth, to ~15.92 mm <abbrev xmlns:xlink="http://www.w3.org/1999/xlink" xlink:title="standard length" xlink:type="simple">SL</abbrev>. In individuals of ~20.36 mm <abbrev xmlns:xlink="http://www.w3.org/1999/xlink" xlink:title="standard length" xlink:type="simple">SL</abbrev>, head melanophores nearly absent; body melanophores transformed from branched to stellate or dot-like, smaller in size. Stellate melanophores forming narrow rows dorsally; ventral melanophores fewer and more widely spaced.</p></tp:treatment-sec><tp:treatment-sec sec-type="Diagnostic characters"><title>Diagnostic characters.</title><p>Melanophores distributed throughout body; melanophores becoming denser during larval development from preflexion to postflexion stages, but reduced in size during juvenile stage.</p></tp:treatment-sec></tp:taxon-treatment>
